# Supplementary material for: KCTD15 acts as an anti-tumor factor in colorectal cancer cells downstream of the demethylase FTO and the m6A reader YTHDF2
Source: Commun Biol. 2024 Mar 4;7:262. doi: 10.1038/s42003-024-05880-9 (PMC10912199; doi:10.1038/s42003-024-05880-9)
Supplement: Supplementary file 4 — Supplementary Data 1 [file 42003_2024_5880_MOESM4_ESM.xlsx]

## Sheet: Figure 1
Figure 1d	GENE ONTOLOGY	ONTOLOGY	DESCRIPTION	GENE RATIO	P VALUE	P ADJUST	GENE ID
	GO:0008017	MF	microtubule binding	54/1503	6.80156e-10	4.36884e-07	CRYAB/NEFM/MAP6/CCDC69/REEP1/MAPT/KIF1A/DYNC1I1/REEP2/KIF5C/EML1/CLIP4/FGF13/CLIP3/DST/MAP4/DCLK2/KATNAL1/TPPP/MAP1B/MDM1/MAP1A/PRNP/MAPRE3/STARD9/SPAG8/RCC2/POLB/KIF18B/RACGAP1/SPC24/RAE1/KIF20B/PLK1/SPAG5/KIF11/SKA1/PSRC1/NUSAP1/PRC1/KIF15/GTSE1/KIFC1/KIF4A/CENPE/KIF23/CENPF/BIRC5/KIF14/KIF18A/DLGAP5/KIF2C/KIF20A/TPX2
	GO:0015631	MF	tubulin binding	67/1503	8.44221e-10	4.36884e-07	CRYAB/NEFM/MAP6/CCDC69/REEP1/MAPT/KIF1A/DYNC1I1/STMN2/REEP2/KIF5C/DIXDC1/EML1/CLIP4/STMN4/FGF13/CLIP3/DST/MAP4/TTLL7/DCLK2/KATNAL1/TPPP/MAP1B/MDM1/MAP1A/TTLL11/PRNP/BEX4/MAPRE3/FEZ1/STARD9/NDN/SPAG8/RCC2/STMN1/POLB/KIF18B/BRCA1/RACGAP1/LYN/SPC24/RAE1/KIF20B/PLK1/SPAG5/KIF11/SKA1/PSRC1/NUSAP1/HSPH1/PRC1/KIF15/GTSE1/KIFC1/KIF4A/CENPE/KIF23/CENPF/BRCA2/BIRC5/KIF14/KIF18A/DLGAP5/KIF2C/KIF20A/TPX2
	GO:0008307	MF	structural constituent of muscle	15/1503	5.45439e-07	0.000166543	SYNM/MYH11/MYOT/MYOM1/MYL9/SMTN/CSRP1/SORBS2/MYL2/TPM1/NEXN/TPM2/DMD/MYL6/JPH1
	GO:0005539	MF	glycosaminoglycan binding	42/1503	6.43646e-07	0.000166543	ZG16/RSPO2/PRELP/GREM2/VIT/TNXB/CLEC3B/ADAMTS8/PCOLCE2/FGFR2/LYVE1/FGF2/TGFBR3/FGFBP1/SFRP1/PTN/SERPINA5/FGFR1/FGF7/LAYN/SLIT3/PRNP/SLIT2/SERPINE2/LGR6/COL5A3/AGRN/MDK/LIPG/FGFRL1/CEL/PF4/LAMC2/HMMR/REG3A/TREM2/BGN/ACAN/CXCL10/CXCL11/MMP7/REG1A
	GO:0003779	MF	actin binding	66/1503	1.0796e-06	0.000223477	SYNPO2/CNN1/MYH11/FLNC/LDB3/KCNMA1/LMOD1/MYOT/MYOM1/SMTN/MYLK/CFL2/TAGLN/TNS1/MYL2/TPM1/NEXN/TMOD1/TPM2/FMN2/CACNB2/CAP2/MAPT/DMD/SORBS1/FLNA/PKNOX2/PDLIM3/SVIL/DIXDC1/GSN/PALLD/FAM107A/TNNT3/FERMT2/DST/PDLIM7/CALD1/PLEKHH2/VCL/MAP1B/HOMER2/DSTN/PARVA/CORO2B/SYNE1/MAP1A/SPTBN4/DAAM2/CORO6/EPB41L3/TLN1/MYO5B/MARCKSL1/MYO1B/FXYD5/AIF1L/SNTB1/IQGAP3/DIAPH3/ENC1/AJUBA/ABLIM2/KIF18A/TNS4/ANLN
	GO:0005125	MF	cytokine activity	39/1503	1.69183e-05	0.0029184	BMP3/GREM2/CMTM5/CXCL12/FGF2/GDF10/CTF1/C10orf99/WNT5B/WNT6/KITLG/SCG2/TNFSF12/CXCL16/MIF/CMTM8/CMTM7/IL32/GDF15/LIF/TNFRSF11B/PF4/IL1B/CCL3L3/AREG/CCL4/TIMP1/IL1RN/CCL3/IL23A/SPP1/CXCL2/CXCL9/CXCL10/CXCL1/INHBA/CXCL3/CXCL11/WNT2
	GO:0008574	MF	plus-end-directed microtubule motor activity	8/1503	2.45014e-05	0.00331609	KIF1A/KIF5C/KIF18B/KIF20B/KIF11/CENPE/KIF14/KIF18A
	GO:0003777	MF	microtubule motor activity	17/1503	2.97731e-05	0.00331609	KIF1A/DYNC1I1/KIF5C/STARD9/KIF18B/KIF20B/DNAH14/KIF11/KIF15/KIFC1/KIF4A/CENPE/KIF23/KIF14/KIF18A/KIF2C/KIF20A
	GO:0008201	MF	heparin binding	30/1503	3.0178e-05	0.00331609	RSPO2/PRELP/GREM2/TNXB/CLEC3B/ADAMTS8/PCOLCE2/FGFR2/FGF2/TGFBR3/FGFBP1/SFRP1/PTN/SERPINA5/FGFR1/FGF7/SLIT3/SLIT2/SERPINE2/LGR6/COL5A3/MDK/LIPG/FGFRL1/CEL/PF4/LAMC2/CXCL10/CXCL11/MMP7
	GO:0016538	MF	cyclin-dependent protein serine/threonine kinase regulator activity	14/1503	3.20395e-05	0.00331609	KAT2B/CCNE2/CCNL2/CCND1/CDKN2A/CDK4/CKS1B/CCNE1/CCNB1/CCNB2/CKS2/CCNF/CCNA2/CCNO
	GENE ONTOLOGY	ONTOLOGY	DESCRIPTION	GENE RATIO	P VALUE	P ADJUST	GENE ID
	GO:0000775	CC	chromosome, centromeric region	56/1553	1.47943e-17	9.33522e-15	DYNC1I1/KAT2B/PPP1R12A/SUV39H1/RCC2/MIS18A/CENPL/NUP37/NCAPD2/SUV39H2/HELLS/CENPO/RANGAP1/DSN1/SPC24/CBX3/CENPW/NCAPD3/PLK1/CENPH/CENPI/CENPP/ZWILCH/SPAG5/ZWINT/NDC80/CDT1/CENPK/SKA1/MTBP/INCENP/CENPN/CCNB1/CDCA8/NCAPG/OIP5/CENPE/BUB1B/CENPF/DSCC1/MAD2L1/NEK2/NUF2/BIRC5/AURKB/ERCC6L/KIF18A/KIF2C/SPC25/TOP2A/TTK/SKA3/BUB1/HJURP/CDCA5/CENPA
	GO:0098687	CC	chromosomal region	75/1553	9.68413e-16	3.05534e-13	DYNC1I1/KAT2B/SMCHD1/PPP1R12A/SUV39H1/MCM6/RCC2/CHEK2/THOC3/MIS18A/CENPL/NUP37/NCAPD2/SUV39H2/NAT10/MCM7/HELLS/CENPO/RANGAP1/PRKDC/DSN1/SPC24/CBX3/RAD51/CENPW/NCAPD3/FEN1/PLK1/CENPH/CENPI/CENPP/ZWILCH/SPAG5/ZWINT/NDC80/MCM2/CDT1/CENPK/SKA1/EZH2/MTBP/INCENP/CENPN/CCNB1/BLM/CDCA8/NCAPG/MCM4/OIP5/CENPE/BUB1B/CENPF/RAD51AP1/DSCC1/BRCA2/CHEK1/MAD2L1/NEK2/NUF2/BIRC5/AURKB/ERCC6L/CDK1/KIF18A/KIF2C/RECQL…
	GO:0000779	CC	condensed chromosome, centromeric region	44/1553	1.94476e-15	3.15258e-13	DYNC1I1/KAT2B/PPP1R12A/NUP37/NCAPD2/CENPO/RANGAP1/DSN1/SPC24/CBX3/CENPW/NCAPD3/PLK1/CENPH/CENPI/ZWILCH/SPAG5/ZWINT/NDC80/CDT1/CENPK/SKA1/MTBP/INCENP/CENPN/CCNB1/NCAPG/CENPE/BUB1B/CENPF/MAD2L1/NEK2/NUF2/BIRC5/AURKB/ERCC6L/KIF18A/KIF2C/SPC25/TTK/SKA3/BUB1/HJURP/CENPA
	GO:0043292	CC	contractile fiber	59/1553	1.99847e-15	3.15258e-13	CASQ2/SYNM/SMPX/SYNPO2/PGM5/DES/MYH11/FLNC/LDB3/LMOD1/JPH2/MYOT/MYOM1/RYR3/MYL9/FBXL22/CSRP1/CFL2/SORBS2/MYL2/CRYAB/PPP1R12B/TPM1/NEXN/TMOD1/TPM2/ARHGEF25/ATP2B4/DMD/FLNA/PDLIM3/SVIL/S100A1/SLC8A1/CACNA1C/PALLD/ITGB1BP2/TNNT3/ANK3/FERMT2/DST/OBSL1/PDLIM7/CASQ1/CALD1/ACTA2/FBXO32/AHNAK/VCL/PARVA/SYNE1/ILK/KAT2B/HDAC4/SRI/PPP1R12A/CTNNB1/JPH1/SLC2A1
	GO:0030016	CC	myofibril	57/1553	6.11667e-15	7.71923e-13	CASQ2/SYNM/SMPX/SYNPO2/PGM5/DES/FLNC/LDB3/LMOD1/JPH2/MYOT/MYOM1/RYR3/MYL9/FBXL22/CSRP1/CFL2/SORBS2/MYL2/CRYAB/PPP1R12B/TPM1/NEXN/TMOD1/TPM2/ARHGEF25/ATP2B4/DMD/FLNA/PDLIM3/SVIL/S100A1/SLC8A1/CACNA1C/PALLD/ITGB1BP2/TNNT3/ANK3/FERMT2/DST/OBSL1/PDLIM7/CASQ1/CALD1/FBXO32/AHNAK/VCL/PARVA/SYNE1/ILK/KAT2B/HDAC4/SRI/PPP1R12A/CTNNB1/JPH1/SLC2A1
	GO:0000776	CC	kinetochore	40/1553	8.70203e-14	8.98101e-12	DYNC1I1/KAT2B/PPP1R12A/NUP37/CENPO/RANGAP1/DSN1/SPC24/CENPW/PLK1/CENPH/CENPI/ZWILCH/SPAG5/ZWINT/NDC80/CDT1/CENPK/SKA1/MTBP/INCENP/CENPN/CCNB1/CENPE/BUB1B/CENPF/MAD2L1/NEK2/NUF2/BIRC5/AURKB/ERCC6L/KIF18A/KIF2C/SPC25/TTK/SKA3/BUB1/HJURP/CENPA
	GO:0030017	CC	sarcomere	52/1553	9.99063e-14	8.98101e-12	CASQ2/SMPX/SYNPO2/PGM5/DES/FLNC/LDB3/LMOD1/JPH2/MYOT/MYOM1/RYR3/MYL9/FBXL22/CSRP1/CFL2/SORBS2/MYL2/CRYAB/PPP1R12B/TPM1/NEXN/TMOD1/TPM2/ARHGEF25/ATP2B4/DMD/FLNA/PDLIM3/S100A1/SLC8A1/CACNA1C/PALLD/ITGB1BP2/TNNT3/ANK3/FERMT2/DST/OBSL1/PDLIM7/CASQ1/FBXO32/PARVA/SYNE1/ILK/KAT2B/HDAC4/SRI/PPP1R12A/CTNNB1/JPH1/SLC2A1
	GO:0031674	CC	I band	41/1553	1.13864e-13	8.98101e-12	CASQ2/SYNPO2/PGM5/DES/FLNC/LDB3/JPH2/MYOT/RYR3/MYL9/FBXL22/CSRP1/CFL2/SORBS2/CRYAB/PPP1R12B/NEXN/ATP2B4/DMD/FLNA/PDLIM3/S100A1/SLC8A1/CACNA1C/PALLD/ITGB1BP2/ANK3/FERMT2/DST/OBSL1/PDLIM7/CASQ1/FBXO32/PARVA/KAT2B/HDAC4/SRI/PPP1R12A/CTNNB1/JPH1/SLC2A1
	GO:0030018	CC	Z disc	39/1553	1.48359e-13	1.04016e-11	CASQ2/SYNPO2/PGM5/DES/FLNC/LDB3/JPH2/MYOT/RYR3/MYL9/FBXL22/CSRP1/CFL2/SORBS2/CRYAB/PPP1R12B/NEXN/ATP2B4/DMD/FLNA/PDLIM3/S100A1/SLC8A1/CACNA1C/PALLD/ITGB1BP2/ANK3/DST/OBSL1/PDLIM7/CASQ1/FBXO32/PARVA/HDAC4/SRI/PPP1R12A/CTNNB1/JPH1/SLC2A1
	GO:0000793	CC	condensed chromosome	56/1553	2.81398e-13	1.77562e-11	HSPA2/DYNC1I1/KAT2B/PPP1R12A/SUV39H1/NUP37/NCAPD2/RCC1/BRCA1/FANCD2/CENPO/RANGAP1/DSN1/SPC24/CBX3/RAD51/CENPW/RRS1/NCAPD3/PLK1/CENPH/CENPI/ZWILCH/MKI67/SPAG5/ZWINT/NDC80/CDT1/CENPK/SKA1/MTBP/INCENP/CENPN/CCNB1/BLM/NCAPG/CENPE/BUB1B/CENPF/BRCA2/CHEK1/MAD2L1/NEK2/NUF2/BIRC5/AURKB/ERCC6L/KIF18A/KIF2C/SPC25/TOP2A/TTK/SKA3/BUB1/HJURP/CENPA
	GENE ONTOLOGY	ONTOLOGY	DESCRIPTION	GENE RATIO	P VALUE	P ADJUST	GENE ID
	GO:0140014	BP	mitotic nuclear division	73/1483	1.17827e-19	6.7244e-16	FLNA/OBSL1/KLHDC8B/BTC/TOM1L2/NAA50/RAN/CHEK2/NCAPD2/RCC1/KIF18B/RACGAP1/MZT1/NCAPG2/TACC3/DSN1/RRS1/NCAPD3/FBXO5/CDCA2/KIF20B/PLK1/ZWILCH/MKI67/SPAG5/ZWINT/NDC80/BORA/KIF11/CDT1/CENPK/MTBP/INCENP/PSRC1/UBE2S/NUSAP1/CCNB1/PRC1/KIF15/CDCA8/ESPL1/KIFC1/KIF4A/NCAPG/IL1B/TRIP13/CENPE/BUB1B/KIF23/CENPF/PTTG1/CDC25C/DSCC1/CDC20/PKMYT1/CHEK1/MAD2L1/NEK2/NUF2/AURKB/KIF14/AURKA/KIF18A/DLGAP5/KIF2C/TTK/BUB…
	GO:0000280	BP	nuclear division	94/1483	2.48775e-19	7.0988e-16	HSPA2/FMN2/FLNA/OBSL1/KLHDC8B/PDE3A/BTC/TOM1L2/NAA50/RAN/CHEK2/CCNE2/RAD54B/NCAPD2/RCC1/KIF18B/FANCD2/RACGAP1/MZT1/FIGNL1/NCAPG2/TACC3/DSN1/RAD51/RRS1/NCAPD3/FBXO5/CDCA2/KIF20B/PLK1/ZWILCH/FANCA/LIF/EME1/MKI67/SPAG5/CCNE1/ZWINT/NDC80/BORA/KIF11/BRIP1/CDT1/CENPK/MTBP/INCENP/PSRC1/UBE2S/NUSAP1/CCNB1/CCNB2/PRC1/MND1/KIF15/CDCA8/ESPL1/KIFC1/KIF4A/NCAPG/IL1B/TRIP13/CENPE/BUB1B/KIF23/CENPF/PTTG1/RAD51A…
	GO:0048285	BP	organelle fission	98/1483	4.47809e-18	8.51881e-15	HSPA2/FMN2/MAPT/FLNA/OBSL1/PINK1/KLHDC8B/PDE3A/BTC/TOM1L2/NAA50/RAN/CHEK2/CCNE2/RAD54B/MTFR1/PGAM5/NCAPD2/RCC1/KIF18B/FANCD2/RACGAP1/MZT1/FIGNL1/NCAPG2/TACC3/DSN1/RAD51/RRS1/NCAPD3/FBXO5/CDCA2/KIF20B/PLK1/ZWILCH/FANCA/LIF/EME1/MKI67/SPAG5/CCNE1/ZWINT/NDC80/BORA/KIF11/BRIP1/CDT1/CENPK/MTBP/INCENP/PSRC1/UBE2S/NUSAP1/CCNB1/CCNB2/PRC1/MND1/KIF15/CDCA8/ESPL1/KIFC1/KIF4A/NCAPG/IL1B/TRIP13/CENPE/BUB1B/K…
	GO:0007059	BP	chromosome segregation	78/1483	1.38366e-17	1.97414e-14	FMN2/KLHDC8B/BEX4/NAA50/RAN/RCC2/MIS18A/CCNE2/CTNNB1/NUP37/NCAPD2/RCC1/RAD18/KIF18B/BRCA1/FANCD2/RACGAP1/NCAPG2/TACC3/DSN1/SPC24/CENPW/RRS1/NCAPD3/FBXO5/CDCA2/FEN1/PLK1/CENPH/ZWILCH/EME1/MKI67/SPAG5/CCNE1/ZWINT/NDC80/BRIP1/CDT1/CENPK/SKA1/INCENP/PSRC1/NUSAP1/CENPN/CCNB1/PRC1/CDCA8/ESPL1/KIFC1/KIF4A/NCAPG/OIP5/TRIP13/ECT2/CENPE/BUB1B/KIF23/CENPF/PTTG1/DSCC1/CDC20/MAD2L1/NEK2/NUF2/BIRC5/AURKB/KIF14…
	GO:0003012	BP	muscle system process	90/1483	1.89134e-16	2.15878e-13	MYOC/CASQ2/SYNM/ATP1A2/SMPX/SCN7A/CNN1/CHGA/DES/MYH11/KCNMA1/LMOD1/MYOCD/MYOT/GNAO1/PLN/MYOM1/HTR2B/HAND2/CHRM2/MYL9/SCNN1B/SMTN/MYLK/PDE9A/SORBS2/MYL2/CRYAB/PPP1R12B/TPM1/GDNF/TMOD1/CACNA1H/FXYD1/PI16/MB/SGCA/TPM2/KCNH2/CACNB2/GJC1/ATP2B4/DTNA/TACR2/DMD/DMPK/FLNA/KLF4/ABCC8/PDE4D/P2RY1/SLMAP/CAV1/HSPB6/SLC8A1/GSTM2/GSN/CACNA1C/FGF13/PLCE1/AKAP6/TNNT3/CAMK2G/CASQ1/GATM/CALD1/ACTA2/FBXO32/SRF/CACN…
	GO:0006936	BP	muscle contraction	75/1483	6.78102e-16	6.44988e-13	CASQ2/SYNM/ATP1A2/SMPX/SCN7A/CNN1/CHGA/DES/MYH11/KCNMA1/LMOD1/MYOCD/MYOT/GNAO1/PLN/MYOM1/HTR2B/CHRM2/MYL9/SCNN1B/SMTN/MYLK/MYL2/CRYAB/PPP1R12B/TPM1/GDNF/TMOD1/CACNA1H/FXYD1/MB/SGCA/TPM2/KCNH2/CACNB2/GJC1/ATP2B4/DTNA/TACR2/DMD/DMPK/FLNA/PDE4D/SLMAP/CAV1/HSPB6/SLC8A1/GSTM2/GSN/CACNA1C/FGF13/PLCE1/TNNT3/CASQ1/CALD1/ACTA2/SRF/CACNA2D1/PRKG1/SSPN/KIT/PTGER3/MYL6/SCN4B/APBB1/HDAC4/SRI/ATP1B1/NUP155/ITG…
	GO:0000070	BP	mitotic sister chromatid segregation	48/1483	1.71922e-15	1.40166e-12	NAA50/RAN/NCAPD2/KIF18B/RACGAP1/NCAPG2/TACC3/DSN1/RRS1/NCAPD3/FBXO5/PLK1/ZWILCH/SPAG5/ZWINT/NDC80/CDT1/CENPK/INCENP/PSRC1/NUSAP1/CCNB1/PRC1/CDCA8/ESPL1/KIFC1/KIF4A/NCAPG/TRIP13/CENPE/BUB1B/KIF23/CENPF/PTTG1/DSCC1/CDC20/MAD2L1/NEK2/NUF2/AURKB/KIF14/KIF18A/DLGAP5/KIF2C/TTK/BUB1/CDCA5/UBE2C
	GO:0007051	BP	spindle organization	49/1483	1.82773e-14	1.30386e-11	CCDC69/FLNA/GNAI1/EML1/MAP4/TPPP/MAPRE3/STARD9/RAN/GPSM2/CHEK2/STMN1/RCC1/WDR62/RACGAP1/MZT1/TACC3/RAE1/FBXO5/PLK1/STIL/CENPH/SPAG5/NDC80/BORA/KIF11/CEP72/INCENP/PSRC1/CCNB1/CCNB2/PRC1/KIF15/ESPL1/KIFC1/KIF4A/CENPE/KIF23/CDC20/NEK2/ASPM/NUF2/AURKB/AURKA/DLGAP5/SPC25/TTK/MYBL2/TPX2
	GO:0007052	BP	mitotic spindle organization	38/1483	4.01226e-14	2.54422e-11	FLNA/GNAI1/EML1/MAP4/RAN/GPSM2/CHEK2/STMN1/RCC1/WDR62/RACGAP1/MZT1/TACC3/RAE1/PLK1/STIL/CENPH/NDC80/BORA/KIF11/PSRC1/CCNB1/PRC1/KIF15/KIFC1/KIF4A/CENPE/KIF23/CDC20/NEK2/NUF2/AURKB/AURKA/DLGAP5/SPC25/TTK/MYBL2/TPX2
	GO:0000819	BP	sister chromatid segregation	51/1483	5.42049e-14	3.09347e-11	NAA50/RAN/CTNNB1/NCAPD2/KIF18B/RACGAP1/NCAPG2/TACC3/DSN1/RRS1/NCAPD3/FBXO5/FEN1/PLK1/ZWILCH/SPAG5/ZWINT/NDC80/CDT1/CENPK/INCENP/PSRC1/NUSAP1/CCNB1/PRC1/CDCA8/ESPL1/KIFC1/KIF4A/NCAPG/TRIP13/CENPE/BUB1B/KIF23/CENPF/PTTG1/DSCC1/CDC20/MAD2L1/NEK2/NUF2/AURKB/KIF14/KIF18A/DLGAP5/KIF2C/TOP2A/TTK/BUB1/CDCA5/UBE2C
Figure 1e	KYOTO ENCYCLOPEDIA OF GENES AND GENOMES	DESCRIPTION	GENE RATIO	P VALUE	P ADJUST	GENE ID
	hsa04110	Cell cycle	36/752	3.12e-10	1.02e-07	MCM6/CHEK2/CCNE2/CCND1/CDKN2A/E2F3/CDK4/MCM7/PRKDC/DBF4/PLK1/MYC/CCNE1/RBL1/MCM2/CCNB1/CCNB2/E2F5/CDC25A/ESPL1/CDC45/MCM4/BUB1B/PTTG1/CDC25C/CDC20/PKMYT1/CHEK1/MAD2L1/ORC6/CDK1/E2F1/TTK/BUB1/CCNA2/ORC1/
	hsa04115	p53 signaling pathway	19/752	2.2e-05	0.00346769	RPRM/BCL2/CYCS/CHEK2/CCNE2/CCND1/CDKN2A/BID/CDK4/BCL2L1/CCNE1/CCNB1/CCNB2/GTSE1/RRM2/SERPINB5/CHEK1/CDK1/PMAIP1/
	hsa05410	Hypertrophic cardiomyopathy	21/752	4.92e-05	0.00346769	DES/SLC8A2/CACNA2D3/PRKAA2/MYL2/TPM1/SGCA/TPM2/CACNB2/DMD/ITGA7/SLC8A1/CACNA1C/CACNA2D1/SGCB/PRKAB2/ITGB3/CACNB1/ITGA2/AGT/ITGA11/
	hsa05412	Arrhythmogenic right ventricular cardiomyopathy	19/752	4.93e-05	0.00346769	DES/SLC8A2/CACNA2D3/SGCA/CACNB2/DMD/ITGA7/SLC8A1/CACNA1C/TCF7L1/CACNA2D1/SGCB/ITGB3/CACNB1/CTNNB1/TCF7/ITGA2/ITGA11/LEF1/
	hsa03030	DNA replication	12/752	5.3e-05	0.00346769	MCM6/LIG1/RFC4/PRIM1/MCM7/PRIM2/RNASEH2A/FEN1/RFC3/POLE2/MCM2/MCM4/
	hsa05414	Dilated cardiomyopathy	21/752	0.000133129	0.00725555	DES/SLC8A2/PLN/CACNA2D3/ADCY5/MYL2/TPM1/SGCA/TPM2/CACNB2/DMD/ITGA7/SLC8A1/CACNA1C/CACNA2D1/SGCB/ITGB3/CACNB1/ITGA2/AGT/ITGA11/
	hsa05205	Proteoglycans in cancer	35/752	0.00022804	0.0106527	FLNC/PPP1R12B/FLNA/PRKCB/CAV1/FGF2/PLCE1/ANK3/CAMK2G/WNT5B/WNT6/FGFR1/PIK3R1/HSPB2/HPSE2/GPC3/FZD7/ITGB3/GAB1/PPP1R12A/ITPR1/PPP1R12C/CCND1/ERBB2/CTNNB1/MAPK11/LUM/MAPK12/ITGA2/TFAP4/MYC/MET/MMP9/PLAU/WNT2/
	hsa04261	Adrenergic signaling in cardiomyocytes	27/752	0.000495996	0.0202738	ATP1A2/SCN7A/AGTR1/SLC8A2/PLN/CACNA2D3/ADCY5/MYL2/TPM1/PPP1R1A/TPM2/CACNB2/ATP2B4/GNAI1/SLC8A1/CACNA1C/PPP2R3A/CAMK2G/ATP1B2/CACNA2D1/BCL2/SCN4B/ATP1B1/CACNB1/MAPK11/MAPK12/AGT/
	hsa04270	Vascular smooth muscle contraction	24/752	0.00107387	0.0377666	ACTG2/AGTR1/MYH11/KCNMA1/MYL9/MYLK/PPP1R14A/ADCY5/PLA2G5/PPP1R12B/RAMP1/PRKCB/KCNMB1/CACNA1C/PLA2G10/CALD1/ACTA2/PLA2G4A/PRKG1/MYL6/PPP1R12A/ITPR1/PPP1R12C/AGT/
	hsa04020	Calcium signaling pathway	37/752	0.00115494	0.0377666	CASQ2/NTSR1/AGTR1/SLC8A2/PLN/RYR3/PLCD4/HTR2B/CHRM2/MYLK/GDNF/CACNA1H/HTR4/ATP2B4/TACR2/FGFR2/SLC25A4/PRKCB/NTRK3/FGF2/SLC8A1/CACNA1C/PLCE1/CAMK2G/MST1/CASQ1/RET/FGFR1/FGF7/ITPKB/PLCD1/PTGER3/ITPR1/ERBB2/F2R/MET/GRIN2D/

## Sheet: Figure 2
Figure 2b	GSE146587-KCTD15
	Tumor	Normal
	6.76745	7.96092
	7.33703	9.20247
	6.60579	7.9925
	8.54995	8.10805
	7.08788	7.55982
	6.32643	7.67747
Figure 2c	Para-cancer	Tumor
	0.012378	0.00777
	0.012591	0.005764
	0.013562	0.010719
	0.014676	0.005914
	0.015603	0.006319
	0.01878	0.007566
	0.024368	0.011289
	0.024422	0.023148
	0.016801	0.017718
	0.01458	0.007025
	0.012252	0.008947
	0.007189	0.005426
	0.013619	0.005193
	0.013322	0.006113
	0.016102	0.006308
	0.017102	0.008427
	0.018924	0.011023
	0.016961	0.013591
	0.013944	0.013191

## Sheet: Figure 3
Figure 3a	HCT116	pLKO-shNC+Tet				pLKO-shKCTD15+Tet				LoVo	pLKO-shNC+Tet				pLKO-shKCTD15+Tet
	0 h	0.31	0.221	0.311		0.284	0.231	0.3		0 h	0.298	0.262	0.345		0.299	0.345	0.261
	12 h	0.456	0.5	0.412		0.518	0.556	0.481		12 h	0.409	0.462	0.362		0.463	0.5	0.411
	24 h	0.61	0.68	0.551		0.82	0.886	0.762		24 h	0.488	0.555	0.523		0.694	0.648	0.75
	36 h	1.087	1.182	0.918		1.439	1.302	1.526		36 h	0.713	0.666	0.782		1.025	1.12	0.925
	48 h	1.249	1.302	1.2		1.585	1.789	1.788		48 h	0.844	0.902	0.913		1.116	1.462	1.38
	HCT116	pLVX-EV+Tet				pLVX-KCTD15+Tet				LoVo	pLVX-EV+Tet				pLVX-KCTD15+Tet
	0 h	0.283	0.262	0.321		0.279	0.231	0.3		0 h	0.305	0.355	0.282		0.296	0.265	0.34
	12 h	0.423	0.482	0.381		0.351	0.386	0.313		12 h	0.405	0.455	0.369		0.342	0.389	0.313
	24 h	0.588	0.654	0.521		0.417	0.469	0.382		24 h	0.483	0.536	0.555		0.362	0.382	0.461
	36 h	1.1	1.162	1.023		0.804	0.752	0.881		36 h	0.682	0.612	0.733		0.55	0.452	0.51
	48 h	1.322	1.352	1.263		1.043	0.922	0.915		48 h	0.837	0.926	0.781		0.612	0.548	0.572
Figure 3c	HCT116	pLKO-shNC+Tet				pLKO-shKCTD15+Tet				LoVo	pLKO-shNC+Tet				pLKO-shKCTD15+Tet
		33	31.67	34.67		56.67	53.33	61			20.67	19.67	21.67		36	34	39.33
		pLVX-EV+Tet				pLVX-KCTD15+Tet					pLVX-EV+Tet				pLVX-KCTD15+Tet
		34	33.33	36.67		19.33	18.33	20.67			21.33	20	22.67		11.33	10.67	12.33

## Sheet: Figure 4
Figure 4b	HCT116	pLKO-shNC+Tet							pLKO-shKCTD15+Tet
	8 d	27	34.1	41.76	60.5	23.19	30.9		42.16	49.73	22.81	25.99	33.42	28.82
	12 d	46.13	63.67	59.94	75.35	55.71	53.49		61.86	66.83	30.15	39.98	61.67	73.88
	16 d	89.64	101.23	84.31	104.44	87.51	86.26		89.46	137.07	82.3	94.4	100.38	155.16
	20 d	133.67	113.86	100.44	146.31	165.86	143.63		168.86	202.56	186.15	174.72	136.4	245.03
	24 d	206.52	134.15	124.61	211.11	195.93	180.73		237.29	281.42	407.72	250.68	213.98	394.18
	28 d	252.21	153.72	145.31	269.74	226.5	238.27		427.15	408.11	578.37	361.35	275.19	596.19
	HCT116	pLVX-EV+Tet							pLVX-KCTD15+Tet
	8 d	34.78	27.65	28.09	42.47	34.63	25.55		26.66	21.57	34.42	27.43	23.06	42.1
	12 d	52.18	67.45	49.46	64.66	57.53	42.16		41.14	23.28	48.62	46.9	34	59.86
	16 d	84.4	106.54	62.92	100.44	66.23	60.3		58.46	30.11	69.94	68	46.15	78.48
	20 d	153.05	177.17	106.14	145.91	73.31	120.77		61.88	34	91.4	74.28	56.45	89.92
	24 d	242.44	220.1	136.76	201.22	81.93	193.75		72.83	37.92	120.43	91.66	71.53	107.96
	28 d	319.36	267.61	218.2	226.1	95.06	209.91		86.32	40.87	130.72	101.69	85.22	121.8
	LoVo	pLKO-shNC+Tet							pLKO-shKCTD15+Tet
	8 d	27.93	31.01	64.59	76.62	71.95	51.9		45.98	34.72	40.58	46.38	48.1	72.47
	12 d	55.32	68.68	100.27	109.07	85.87	81.93		125.02	86.38	81.65	136.47	118.51	125.5
	16 d	121.09	139.82	146.35	151.9	95.96	125.85		227.58	178.92	186.92	231.14	262.28	198.64
	20 d	178.07	178.79	203.97	220.74	121.61	202.12		314.5	237.97	376.35	318.38	354.83	309.94
	24 d	224.19	233.49	272.57	260.22	148.02	237.45		427.08	360.56	458.05	393.82	470.46	479.71
	28 d	255.14	305.03	361.98	320.31	172.19	267.02		537.77	549.21	530.47	463.19	564.46	580.33
	LoVo	pLVX-EV+Tet							pLVX-KCTD15+Tet
	8 d	47.9	64.74	50.11	48.54	76.33	76.47		38.15	51.41	52.27	31.74	50.52	93.24
	12 d	99.33	152.09	90.74	103.23	119.1	90.85		44.58	63.08	58.73	49.98	72.87	123.82
	16 d	136.63	239.21	142.38	138.44	169.12	108.71		62.56	84.4	65.88	88.57	93.46	160.63
	20 d	175.15	317.67	188.44	172.56	224.03	122.8		77.23	95.95	71.74	99.01	123.88	191.96
	24 d	201.07	381.43	261.69	214.11	299.01	160.89		89.34	114.58	77.47	107.41	139.6	205.58
	28 d	235.36	493.75	303.58	250.2	387.51	217.81		93.39	128.04	92.84	117.07	154.52	223.18
Figure 4c	HCT116	pLKO-shNC+Tet							pLKO-shKCTD15+Tet
		248	136	122	254	219	226		414	396	552	355	258	567
	HCT116	pLVX-EV+Tet							pLVX-KCTD15+Tet
		312	261	204	223	98	198		85	40	132	99	80	112
	LoVo	pLKO-shNC+Tet							pLKO-shKCTD15+Tet
		244	293	350	305	164	254		529	535	505	420	551	570
	LoVo	pLVX-EV+Tet							pLVX-KCTD15+Tet
		225	489	291	237	355	198		89	115	91	102	138	210

## Sheet: Figure 5
Figure 5a	HCT116	pLVX-EV+Tet				pLVX-KCTD15+Tet
		6.29	5.93	7.16		37.8	34.81	37.1
	LoVo	pLVX-EV+Tet				pLVX-KCTD15+Tet
		6.53	5.99	7.48		33.23	30.38	35.12
Figure 5c	HCT116	pLVX-EV+Tet							pLVX-KCTD15+Tet
		4.64	5.08	4.23	3.7	6.8	4.31		23.51	25.45	23.81	30.5	25.69	15.07
	LoVo	pLVX-EV+Tet							pLVX-KCTD15+Tet
		4.78	3.69	5.96	3.97	3.19	4.75		21.68	29.23	21.39	20.02	19.35	14.96

## Sheet: Figure 6
Figure 6a	HCT116	Control			EV			EV-FTO				Control			siNC			si1FTO			si2FTO
		1	1	1	0.92	0.98	1.17	2.83	3.66	2.78		1	1	1	0.99	1.14	1.2	0.45	0.4	0.33	0.51	0.47	0.38
	LoVo	Control			EV			EV-FTO				Control			siNC			si1FTO			si2FTO
		1	1	1	1.09	1.14	0.95	2.51	2.86	2.22		1	1	1	1	1.22	0.9	0.35	0.4	0.31	0.46	0.44	0.33
Figure 6b	HCT116		EV			EV-FTO				HCT116	siNC			siFTO
	0 h		1	1	1	1	1	1		0 h	1	1	1	1	1	1
	2 h		0.82	0.9	0.74	0.96	0.9	0.92		2 h	0.9	0.85	0.79	0.79	0.7	0.64
	4 h		0.59	0.66	0.5	0.73	0.85	0.82		4 h	0.58	0.7	0.52	0.47	0.37	0.31
	6 h		0.41	0.55	0.48	0.7	0.8	0.74		6 h	0.42	0.65	0.48	0.27	0.34	0.27
	LoVo		EV			EV-FTO				LoVo	siNC			siFTO
	0 h		1	1	1	1	1	1		0 h	1	1	1	1	1	1
	2 h		0.88	0.94	0.8	0.93	1.09	0.83		2 h	0.84	0.74	0.99	0.74	0.7	0.66
	4 h		0.62	0.66	0.55	0.81	0.93	0.74		4 h	0.64	0.55	0.74	0.34	0.39	0.3
	6 h		0.52	0.6	0.47	0.71	0.88	0.65		6 h	0.55	0.46	0.64	0.23	0.28	0.22
Figure 6e	HCT116-Sequence 1		EV-IgG			EV-FTO-IgG			EV-m6A			EV-FTO-m6A
			1	1	1	1	0.93	1.03	22.57	17.54	19.77	11.2	10.52	8.83
			siNC-IgG			siFTO-IgG			siNC-m6A			siFTO-m6A
			1	1	1	1.2	0.9	1.09	18.74	18.28	22.56	32.57	26.56	35.5
	HCT116-Sequence 2		EV-IgG			EV-FTO-IgG			EV-m6A			EV-FTO-m6A
			1	1	1	0.99	1.18	0.98	30.64	32.65	27.51	10.09	12.01	8.35
			siNC-IgG			siFTO-IgG			siNC-m6A			siFTO-m6A
			1	1	1	0.84	1.14	1.04	38.88	27.58	28.13	62.62	50.09	57.12
Figure 6f	HCT116-Sequence 1		EV+WT			EV-FTO+WT			EV+MUT			EV-FTO+MUT
			0.875887	1.08479	1.03932	1.87439	2.12394	2.05596	1.06123	0.934762	1.00401	0.971965	1.09309	1.08487
	HCT116-Sequence 2		EV+WT			EV-FTO+WT			EV+MUT			EV-FTO+MUT
			1.03879	0.883236	1.07798	3.49552	3.71481	3.26669	1.00221	1.11842	0.879371	1.12711	0.973347	0.925029

## Sheet: Figure 7
Figure 7a	HCT116		siNC			siYTHDF1			siYTHDF2			siYTHDF3
			1	1	1	0.99	1.11	0.87	2.32	2.26	1.77	0.95	1.21	1.16
	LoVo		siNC			siYTHDF1			siYTHDF2			siYTHDF3
			1	1	1	1.02	1.12	0.94	1.82	2.03	1.58	1.05	0.89	1.07
Figure 7c	HCT116-Sequence 1		EV-IgG			EV-FTO-IgG			EV-YTHDF2			EV-FTO-YTHDF2
			1	1	1	0.92	0.88	1.23	16.01	12.03	16.8	11.53	9.11	10.54
			siNC-IgG			siFTO-IgG			siNC-YTHDF2			siFTO-YTHDF2
			1	1	1	1.02	0.8	1.03	14.37	17.98	12.67	20.57	22.62	17.88
	HCT116-Sequence 2		EV-IgG			EV-FTO-IgG			EV-YTHDF2			EV-FTO-YTHDF2
			1	1	1	1.06	0.82	1.13	15.81	14.32	16.87	9	7.45	10.71
			siNC-IgG			siFTO-IgG			siNC-YTHDF2			siFTO-YTHDF2
			1	1	1	1.05	0.9	1.17	14.15	13.11	17.72	24.19	22.87	28.03
Figure 7d	HCT116		siNC			siFTO			siFTO+siYTHDF2
			1	1	1	0.41	0.49	0.38	0.77	0.75	0.62

## Sheet: Figure 8
Figure 8d	HCT116	pLVX-KCTD15 +EV			pLVX-KCTD15 + Tet +EV			pLVX-KCTD15 + Tet + OE-HDAC1
		1.365	1.254	1.42	1.049	0.932	1.029	1.288	1.144	1.304
Figure 8f	HCT116	pLVX-KCTD15 +EV			pLVX-KCTD15 + Tet +EV			pLVX-KCTD15 + Tet + OE-HDAC1
		4.35	3.89	5.4	26.13	31.02	28.26	8.34	5.84	6.6

## Sheet: Figure 9
Figure 9b	HCT116	pLVX-EV + Tet			pLVX-KCTD15 + Tet
	0 min	100	100	100	100	100	100
	15 min	67	78	54	83	92	71
	30 min	42	52	37	64	73	53
	60 min	31	35	25	60	66	48
Figure 9c	HCT116	pLVX-KCTD15 + siNC			pLVX-KCTD15 + Tet + siNC			pLVX-KCTD15 + Tet + siTP53
		1.326	1.26	1.388	1.028	0.952	1.064	1.292	1.2	1.301
Figure 9f	HCT116	pLVX-KCTD15 + siNC			pLVX-KCTD15 + Tet + siNC			pLVX-KCTD15 + Tet + siTP53
		5.92	5.85	6.88	35.5	32.7	37.34	9.31	8.41	10.76

## Sheet: Supplementary Figure 1
Supplementary Figure 1	GSE146587-KCTD7
	Tumor	Normal
	3.93211	4.85338
	3.3313	5.10641
	3.37063	4.17356
	4.18146	4.93813
	2.964	4.58967
	3.1852	4.546

[truncated: 2 more sheets: Supplementary Figure 2, Supplementary Figure 3]
